# Supplementary material for: Embryogenic Calli Induction and Salt Stress Response Revealed by RNA-Seq in Diploid Wild Species Gossypium sturtianum and Gossypium raimondii
Source: Front Plant Sci. 2021 Aug 25;12:715041. doi: 10.3389/fpls.2021.715041 (PMC8424188; doi:10.3389/fpls.2021.715041)
Supplement: Supplementary Figure 1 — Correlation and different expression genes analysis of RNA-seq. (A) Statistical analysis of correlation coefficient between each sample; (B) principal component analysis of each sample; (C) statistics of the number of DEGs in G. raimondii and G. sturtianum; (D,E) Venn diagrams of DEGs in different salt stress stages of G. raimondii (D) and G. sturtianum (E). [file Data_Sheet_1.zip]

Archive with 14 entries (13 files):
- 20210809-Additional files/
- 20210809-Additional files/Figure. S1.jpg
- 20210809-Additional files/Figure. S2.jpg
- 20210809-Additional files/Figure. S3.jpg
- 20210809-Additional files/Figure. S4.jpg
- 20210809-Additional files/Table S1.doc
- 20210809-Additional files/Table S2.doc
- 20210809-Additional files/Table S3.doc
- 20210809-Additional files/Table S4.doc
- 20210809-Additional files/Table S5.doc
- 20210809-Additional files/Table S6.doc
- 20210809-Additional files/Table S7.doc
- 20210809-Additional files/Table S8.doc
- 20210809-Additional files/Table S9.doc
